# Supplementary material for: Perturbed gut microbiome and fecal and serum metabolomes are associated with chronic kidney disease severity
Source: Microbiome. 2023 Jan 9;11:3. doi: 10.1186/s40168-022-01443-4 (PMC9827681; doi:10.1186/s40168-022-01443-4)
Supplement: Supplementary file 2 — Additional file 1: Additional Tables 1–10. Additional tables are separated in sheets in a single excel file. The first line in each sheet contains the title of each additional table. Supplementary Table 1. Post-hoc multiple analysis for study population characteristics. Supplementary Table 2. Comparisons of micaobial alpha diversity, beta diversity and taxa in each of the CKD groups with controls. Supplementary Table 3. Spearman correlation analysis between clinical data and CKD severity-specific species. Supplementary Table 4. Significant KO genes of those four metabolism pathways between each of the CKD groups and healthy controls. Supplementary Table 5. All differential fecal metabolites among each of the CKD groups and controls (VIP>1, FDR<0.05). Supplementary Table 6. All differential serum metabolites among each of the CKD groups and controls (VIP>1, FDR<0.05). Supplementary Table 7. Comparison of fecal metabolites related to Arginine and proline metabolism, Arachidonic acid metabolism, Ubiquinone and other terpenoid-quinone biosynthesis and Glutathione metabolism between each of the CKD groups and healthy control group.Statistical analysis was performed by Wilcoxon rank-sum test. Benjamini-Hochberg procedure was employed for the multiple test adjustments. Supplementary Table 8. Comparison of serum metabolites related to Arginine and proline metabolism, Arachidonic acid metabolism, Ubiquinone and other terpenoid-quinone biosynthesis and Glutathione metabolism between each of the CKD groups and healthy control group.Statistical analysis was performed by Wilcoxon rank-sum test. Benjamini-Hochberg procedure was employed for the multiple test adjustments. Supplementary Table 9. Spearman correlation analysis between clinical data and CKD severity-specific metabolites. Supplementary Table10. Performance of random-forest models discriminating CKD patients at different groups from controls based on 100-fold Cross-Validation. [file 40168_2022_1443_MOESM1_ESM.xlsx]

## Sheet: Table S1
Supplementary Table 1. Post-hoc multiple analysis for study population characteristics.
	Adjusted P value
	Control vs Mild CKD	Control vs Moderate CKD	Control vs ESRD	Moderate CKDvs Mild CKD	ESRD vs Mild CKD	ESRS vs Moderate CKD
eGFR	1	<0.001	<0.001	0.037	<0.001	0.004
Serum creatinine	0.51	<0.001	<0.001	0.125	<0.001	0.004
Hemoglobin	1	0.001	<0.001	0.077	<0.001	0.009
Albumin	0.002	<0.001	<0.001	1	0.696	1
HDL-cholesterol	0.795	0.006	0.148	1	1	1
Hypertension	—	—	—	0.001	<0.001	0.665
Type 2 Diabetes	—	—	—	0.121	0.01	0.236
*The multiple test for four groups were adjusted using the Benjamin-Hochberg procedure. CKD, chronic kidney disease; ESRD, end-stage renal disease.

## Sheet: Table S2
Supplementary Table 2. Comparisons of micaobial alpha diversity, beta diversity and taxa in each of the CKD groups with controls.
Varibilities	Mean				Adjusted P value
	Control	Mild CKD	Moderate CKD	ESRD	Control vs Mild CKD	Control vs Moderate CKD	Control vs ESRD	Moderate CKD vs Mild CKD	ESRD vs Mild CKD	ESRD vs Moderate CKD
Alpha diversity
Chao1 index	637.3	615.6	549.8	578.4	0.9407	0.0476	0.3074	0.2852	0.7515	0.8117
Shannon index	3.171	2.864	2.624	2.776	0.5898	0.0551	0.2666	0.7373	0.9827	0.8821
Phylum (relative abundances)
Proteobacteria	0.0353707	0.134583	0.0784483	0.202964	0.652541	1	0.0302484	1	0.856193	0.223651
Euryarchaeota	0.00125029	9.01321e-05	7.43267e-07	2.65144e-07	0.036943	0.0342282	0.025421	1	1	1
Family (relative abundances)
Enterobacteriaceae	0.0287559	0.127922	0.0747091	0.197849	0.655507	0.513901	0.013288	1	0.562949	0.345372
Rikenellaceae	0.0517341	0.0348638	0.00866756	0.0218547	1	0.0181847	0.793814	0.289068	1	0.298424
Eubacteriaceae	0.0207608	0.0146709	0.0163018	0.00870812	0.623409	0.116577	0.0146989	1	0.6244	1
Selenomonadaceae	0.0095204	0.0382106	0.0056887	0.00447682	0.0251474	1	0.253149	0.214655	0.955579	1
Lactobacillaceae	0.00542441	0.00508076	0.0231044	0.00104945	1	1	0.0820673	1	0.0264734	0.0228961
Clostridiaceae	0.00980422	0.0052183	0.00485403	0.00510985	0.108051	0.0293596	0.109878	1	1	1
Veillonellaceae	0.00409953	0.00435747	0.00809721	0.00284688	1	0.472926	0.00155345	1	0.0321543	0.0868523
Genus (relative abundances)
Alistipes	0.0516909	0.0348531	0.00865774	0.0218393	1	0.0189196	0.802796	0.292285	1	0.302186
Roseburia	0.0329023	0.0250418	0.014833	0.00577082	1	0.0377198	0.00208462	0.32962	0.0456072	0.966247
Eubacterium	0.0207155	0.0146525	0.0161699	0.00868458	0.642723	0.108436	0.0155908	1	0.623515	1
[Eubacterium]_rectale	0.0220751	0.0184581	0.00530048	0.00201072	1	0.0149399	0.000269593	0.270377	0.0196253	0.668738
Citrobacter	0.00150215	0.000211709	0.000430184	0.0467631	0.888801	0.183229	0.0202939	1	0.500165	1
Ruminococcus	0.012504	0.0215297	0.0195519	0.00658085	1	0.167744	0.0476764	0.367268	0.147993	1
Flavonifractor	0.00260579	0.00201844	0.0248151	0.0141613	1	0.00576481	0.0069882	0.0968002	0.104471	1
Faecalibacterium	0.0259738	0.0118502	0.00430279	0.00669468	0.354109	0.000482624	0.0285232	0.226331	1	0.742534
Species (counts)
Coprococcus_comes	84339.4	79547.2	41955.9	20592.4	0.916	0.159	0.006	1	1	1
Coprococcus_eutactus	16898.2	4030.25	3199.43	1821.41	0.175	0.021	<0.001	0.553	0.049	0.183
Anaerostipes_caccae	1836.55	6963	52066.4	24920.1	0.049	0.037	0.002	0.715	0.277	0.531
Clostridium_sporogenes	171343	121356	75129.8	84033.4	0.3	0.002	0.025	0.112	0.384	0.395
Streptococcus_mutans	707.2	1992.58	9842.65	1476.91	0.041	0.318	0.033	0.436	0.004	0.009
Ruminococcus_callidus	13562.8	9595.67	2140.7	1981.18	0.222	0.002	<0.001	0.145	0.045	0.74
Roseburia_hominis	21825.5	16816	8801	5075	0.716	0.028	0.003	0.047	0.007	0.691
Lactobacillus_crispatus	250.95	1215	195217	1.59	0.125	0.74	0.046	0.198	0.002	0.023
Alistipes_indistinctus	6053.1	20861.2	10478.4	49500.9	0.626	0.011	0.733	0.094	0.839	0.025
Alistipes_inops	17231.9	94905.2	261.304	14401.9	0.81	0.029	0.351	0.043	0.577	0.08
Bacteroides_uniformis	2.01078e+06	1.44903e+06	985163	1.24997e+06	0.374	0.005	0.156	0.451	0.784	0.607
Bifidobacterium_adolescentis	143666	7764.92	1.03448e+06	8184.86	0.14	0.258	0.003	0.587	0.29	0.05
Flavonifractor_plautii	73518.4	64759.8	789990	421605	0.468	0.005	0.001	0.032	0.008	0.896
Citrobacter_werkmanii	150.8	640.7	2447.48	39915.4	0.045	0.009	0.003	1	1	1
Veillonella_parvula	22820.8	42215.5	182932	2900.77	0.845	0.487	0.047	0.692	0.035	0.038
Megasphaera_elsdenii	3842.5	66.5	22	63.5	0.039	0.001	0.028	0.472	0.854	0.525
Megasphaera_micronuciformis	3186.5	24168.2	13110	86	0.094	0.35	0.019	0.012	<0.001	0.142
Dialister_succinatiphilus	29455.9	13670.8	16.78	14.029	0.062	<0.001	<0.001	-0.187	0.149	0.871
Acidaminococcus_intestini	28388.2	47.33	98.52	91.05	0.047	0.05	0.06	0.624	0.277	0.469
Turicibacter_sanguinis	6855.55	2606.67	3281.35	17005.5	0.997	0.082	0.146	0.135	0.213	0.001
Faecalicoccus_pleomorphus	520.85	133.67	419.09	10997.3	0.969	0.99	0.039	0.977	0.272	0.199
Subdoligranulum_variabile	8951.7	4895	4956.65	8040.41	0.043	0.041	0.64	0.978	0.166	0.103
Ruminococcus_bromii	9818.45	876.75	681.43	576.14	0.009	<0.001	<0.001	0.577	0.649	0.905
Faecalibacterium_prausnitzii	573036	314430	129651	195171	0.191	<0.001	0.015	0.048	0.446	0.235
Methanobrevibacter_smithii	29205.9	2752.08	0	0	0.018	<0.001	<0.001	0.441	0.445	1
Citrobacter_freundii	1998	2572.7	4072.48	415398	0.038	0.009	0.007	1	1	1
*The multiple test for four groups were adjusted using the Benjamin-Hochberg procedure. CKD, chronic kidney disease; ESRD, end-stage renal disease.

## Sheet: Table S3
Supplementary Table 3. Spearman correlation analysis between clinical data and CKD severity-specific species.
Sepecies	eGFR		Hb		Alb		HDL
	r	P value	r	P value	r	P value	r	P value
Coprococcus_comes	0.309322	0.00619315	0.273624	0.0160438	0.225802	0.0483158	-0.0636098	0.582593
Anaerostipes_caccae	-0.350972	0.00175051	-0.396107	0.000362452	-0.347623	0.00195025	-0.0873961	0.449768
Clostridium_sporogenes	0.250935	0.0277162	0.301551	0.00769496	0.281443	0.013153	0.088243	0.445371
Streptococcus_mutans	0.123518	0.284509	0.142817	0.215317	-0.0650503	0.574066	-0.0136486	0.906216
Ruminococcus_callidus	0.421187	0.000136451	0.427938	0.000103505	0.368559	0.000973346	0.00330673	0.97723
Eubacterium_siraeum	0.353889	0.00159175	0.346248	0.00203803	0.355616	0.00150397	0.148306	0.198017
Roseburia_hominis	0.368368	0.000979743	0.334944	0.00290549	0.254631	0.0254303	0.129336	0.262256
Lactobacillus_crispatus	0.168722	0.142417	0.270527	0.017332	0.0220595	0.848974	-0.0740135	0.522354
Alistipes_indistinctus	0.0954575	0.408904	0.0815831	0.480588	0.129642	0.261119	0.123024	0.286457
Bacteroides_salyersiae	0.0493852	0.669725	0.0689061	0.551531	0.185887	0.105531	0.153234	0.183353
Bacteroides_uniformis	0.173025	0.132367	-0.00202472	0.986057	0.231805	0.0425064	0.180398	0.116415
Bifidobacterium_adolescentis	0.313948	0.00542759	0.328082	0.00358082	0.241287	0.0345159	0.0242053	0.834481
Flavonifractor_plautii	-0.369081	0.000956074	-0.395911	0.000365118	-0.327545	0.00363916	-0.21549	0.0598138
Citrobacter_werkmanii	-0.317088	0.00495691	-0.202004	0.078104	-0.329708	0.00340926	-0.211218	0.0651868
Veillonella_parvula	0.234484	0.0401071	0.291251	0.010173	0.0935473	0.418386	-0.0437249	0.705735
Megasphaera_elsdenii	0.21473	0.0607422	0.122606	0.288107	0.213942	0.0617167	0.111644	0.333707
Megasphaera_micronuciformis	0.294407	0.0093488	0.359197	0.00133581	0.000157506	0.998915	0.0279999	0.808992
Dialister_succinatiphilus	0.353362	0.00161941	0.325572	0.00386082	0.323953	0.00405151	0.060402	0.601787
Acidaminococcus_intestini	0.176254	0.125187	0.0766181	0.50778	0.247329	0.0301118	0.218204	0.0565917
Turicibacter_sanguinis	-0.114656	0.320746	-0.0981416	0.395795	0.0450337	0.697348	0.0108063	0.925684
Faecalicoccus_pleomorphus	0.178417	0.120547	0.106207	0.357928	0.182466	0.112216	-0.0588796	0.610992
Subdoligranulum_variabile	0.132066	0.252232	0.113437	0.325953	0.225179	0.0489545	0.0532824	0.64535
Ruminococcus_bromii	0.393083	0.000405684	0.323813	0.0040684	0.40406	0.000268106	0.150094	0.192601
Faecalibacterium_prausnitzii	0.263789	0.020444	0.255731	0.0247815	0.142472	0.216438	0.168386	0.143225
Methanobrevibacter_smithii	0.408455	0.000226219	0.31328	0.00553266	0.32329	0.00413203	0.0828976	0.473522
Citrobacter_freundii	-0.251026	0.0276579	-0.19061	0.0968143	-0.216799	0.0582408	-0.150644	0.190957

## Sheet: Table S4
Supplementary Table 4. Significant KO genes of those four metabolism pathways between each of the CKD groups and healthy controls.
KO gene		Mean				Adjusted P value
		Control	Mild CKD	Moderate CKD	ESRD	Control vs Mild CKD	Control vs Moderate CKD	Control vs ESRD
map00480 Metabolism of other amino acids; Glutathione metabolism	K00036G6DP	52.88	63.43	84.44	76.79	0.9025	0.0941	0.3052
	K00432 gpx	33.49	49.38	57.42	56	0.5072	0.0427	0.1253
	K01255 CARP	8.753	42.94	15.38	50.05	0.2398	0.9745	0.0463
	K07232 CHAC	2.017	9.127	4.307	18.61	0.6431	0.972	0.0142
	K00799 GST, gst	5.039	22.39	12.1	42.26	0.1209	0.1209	0.0092
	K01929 gshB	2.981	10.61	7.225	23.62	0.2168	0.1832	0.0163
	K06048 gshA, ybdK	3.702	13.74	7.406	26.27	0.2783	0.2783	0.0096
map00130 Metabolism of cofactors and vitamins; Ubiquinone and other terpenoid-quinone biosynthesis	K00568 ubiG	2.925	11.69	6.676	26.34	0.438	0.438	0.049
	K01661 menB	44.36	50.95	67.21	72.87	0.3711	0.053	0.0086
	K01911 menE	11.81	20.01	32.07	29.16	0.2081	0.0492	0.2081
	K02361 entC	24.2	34.09	38.98	53.16	0.2269	0.1988	0.0134
	K02548 menA	59.23	73.04	95.37	89.55	0.3475	0.1256	0.0472
	K02551 menD	41.3	63.61	73.52	74.92	0.1266	0.0289	0.0255
	K03181 ubiC	4.106	14.68	8.74	29.29	0.3989	0.3989	0.035
	K03182 ubiD	4.219	15.58	8.601	29.69	0.5859	0.5859	0.0412
	K03184 ubiF	2.102	8.941	3.916	19.51	0.7289	0.989	0.0201
	K03185 ubiH	2.903	10.8	8.062	25.41	0.1858	0.1397	0.0208
	K18800 ubiI	2.779	10.94	5.337	26.24	0.3314	0.3314	0.016
	K11782 mqnA	7.29	17.81	2.809	6.465	0.9796	0.0196	0.5879
	K11784 mqnC	5.443	11.93	1.939	5.668	0.9657	0.0139	0.5468
map00330 Amino acid metabolism; Arginine and proline metabolism	K00840 astC	2.198	8.407	5.581	21.89	0.1901	0.1901	0.0162
	K01485 codA	2.106	8.948	6.487	13.86	0.1449	0.124	0.0278
	K01777 prdF	0	0.02857	0.389	3.053	0.0055	0.0446	0.0045
	K06447 astD	2.04	10.59	4.217	12.5	0.0526	0.0526	0.0374
	K009472 puuC, aldH	1.907	7.072	2.517	14.34	0.2348	0.2348	0.0142
	K11358 yhdR	46.84	36.37	44.48	26.68	0.3167	0.0709	0.0128
	K01941 E6.3.4.6 urea carboxylase	0.9153	0.7176	0.3518	0.07418	0.4007	0.1208	0.0142
	K01457 atzF	0.87	1.067	0.4403	0.1403	0.4854	0.0279	0.0159
map00590 Lipid metabolism；Arachidonic acid metabolism	K00432 gpx	33.49	49.38	57.42	56	0.5072	0.0427	0.1253
	K01058 pldA	7.026	17.94	9.473	31.4	0.5959	0.9883	0.0121
*The multiple test for four groups were adjusted using the Benjamin-Hochberg procedure.CKD, chronic kidney disease; ESRD, end-stage renal disease.

## Sheet: Table S5
Supplementary Table 5. All differential fecal metabolites among each of the CKD groups and controls (VIP>1, FDR<0.05).
Fecal metabolites	Loading (t1)	OrthoLoading (to1)	VIP	Coefficients	p.value	FDR
(-)-Matairesinol	0.0602897	0.00030106	1.8685	0.00933558	0.00026751	0.0053229
(+)-7-Isojasmonic acid	-0.0578832	0.0105287	1.79392	-0.00856401	0.0053927	0.048237
(2Z,4S,5R)-2-Amino-4,5,6-trihydroxyhex-2-enoate	0.08417	0.0445779	2.6086	0.0125167	2.51e-08	1.61e-06
(R)-4-Hydroxymandelate	0.047706	0.011999	1.47851	0.00742759	0.002424	0.027783
(R)-mandelic Acid	0.0647592	0.0139569	2.00702	0.00928545	0.00055892	0.010053
(S)-Reticuline	0.0573928	0.0339494	1.77872	0.00844186	2.44e-05	0.00072209
1-(3,4-Dihydroxyphenyl)-5-hydroxy-3-decanone	0.0359965	0.0591266	1.11561	0.00537279	0.00098388	0.013903
1-Aminocyclopropanecarboxylic acid	-0.056261	-0.0767576	1.74365	-0.00760622	0.0034034	0.034209
1-Methyladenine	-0.0446837	0.0273542	1.38484	-0.00645695	0.0028177	0.02954
1-Methylhistamine	-0.063766	-0.00972391	1.97624	-0.00873551	0.0025728	0.027783
1,2-Benzoquinone	-0.0588448	-0.0943786	1.82372	-0.00872615	0.0023983	0.027783
11-Dehydro-thromboxane B2	-0.0881198	-0.0302262	2.73102	-0.012406	2.71e-07	1.39e-05
12-KETE	-0.0642812	0.00379191	1.99221	-0.00943991	0.0006555	0.010477
12-Keto-tetrahydro-leukotriene B4	0.0614964	0.0268255	1.9059	0.0106332	1.48e-05	0.00049661
13(S)-HpOTrE	-0.0823591	-0.03187	2.55248	-0.0112928	3.49e-06	0.00014182
2-Deoxyadenosine	0.0511235	0.00167164	1.58443	0.007675	0.0002628	0.0053229
2-Pyrocatechuic acid	-0.0619805	-0.103574	1.9209	-0.00865499	0.00083674	0.012361
2,3-Dinor-8-iso prostaglandin F1alpha	-0.0865647	-0.0295803	2.68282	-0.0120427	4.81e-07	2.34e-05
2,6-Dihydroxy-4-methoxyacetophenone	0.0977285	-0.0118681	3.02881	0.0143845	6.91e-10	5.18e-08
3-(3,4-Dihydroxy-5-methoxy)-2-propenoic acid	0.0470354	0.0781171	1.45773	0.0068403	0.0030932	0.032084
3-Dehydro-2-deoxyecdysone	-0.0570865	0.0170678	1.76923	-0.00827631	0.003317	0.033688
3-Dehydroshikimate	0.104463	0.0770914	3.23754	0.0160809	6.24e-18	6.08e-15
3-Hydroxyanthranilic acid	0.0683188	-0.0414681	2.11734	0.0102604	9.9e-05	0.0024124
3-Ketolactose	0.0663048	0.0695099	2.05493	0.00985721	0.0005598	0.010053
3-Methylxanthine	0.0658868	-0.000528465	2.04197	0.00888399	0.0031789	0.032626
3-Oxo-3-ureidoisobutyrate	-0.0490291	0.0407145	1.51951	-0.00619294	0.00018032	0.0039957
3-Sulfinylpyruvic acid	0.0416678	0.0480428	1.29137	0.00638822	0.00019365	0.0041958
4-(Dimethylamino)azobenzene	-0.0654396	0.00573707	2.02811	-0.00951787	0.00087328	0.012708
4-Amino-5-hydroxymethyl-2-methylpyrimidine	-0.0631345	-0.00180426	1.95667	-0.00843027	0.003502	0.034841
4-Aminophenol	0.0481135	-0.015006	1.49114	0.0078508	0.0023852	0.027783
4-Pyridoxic acid	0.0804574	0.00326949	2.49354	0.0112973	5.8e-06	0.00020926
4,5-Dihydroorotic acid	0.0925772	0.0656733	2.86916	0.0142254	9.37e-14	1.52e-11
5alpha-Cholestanone	-0.0401384	0.0147969	1.24397	-0.00536277	0.0015305	0.020726
6-Phosphogluconic acid	0.0939979	0.0540103	2.91319	0.0142376	2.88e-13	3.46e-11
Adenosine	0.0494186	0.0233061	1.53159	0.00758438	0.00020037	0.004247
Antiarol	0.045153	0.040008	1.39939	0.00752849	0.0024582	0.027783
Antibiotic JI-20A	0.0595078	0.0988855	1.84427	0.00844074	0.0019187	0.024295
Berberine	0.0919609	-0.00493543	2.85006	0.013481	8.68e-08	4.98e-06
beta-D-Glucosamine	0.110447	-0.0162378	3.42297	0.0160972	2.22e-12	1.97e-10
Caproic acid	-0.0586214	-0.0727637	1.8168	-0.00788015	0.0037026	0.035879
Catechol	0.0653026	0.0337955	2.02386	0.00965987	0.0005671	0.010053
Chlorohydroquinone	0.065819	0.0617136	2.03987	0.0094126	0.00070773	0.010953
cis-Aconitic acid	-0.057145	-0.0868413	1.77104	-0.00817595	0.0044053	0.040906
Cis-zeatin	-0.0365893	-0.0770096	1.13398	-0.00487008	0.00064139	0.010423
Citric acid	-0.0681542	0.0403261	2.11224	-0.00962338	0.00058283	0.010147
Copal-8-ol diphosphate	-0.071168	-0.0419231	2.20565	-0.010664	3.94e-05	0.0010666
Creatinine	0.0527858	0.0731911	1.63594	0.00852679	0.0026291	0.027863
D-Altritol	0.0491067	-0.0159306	1.52192	0.00715575	0.0006145	0.010423
Deoxyinosine	0.0739747	-0.00612336	2.29263	0.0105743	4.83e-06	0.00018114
Dihydrocapsaicin	-0.057722	-0.0108948	1.78893	-0.00906722	0.0022509	0.027433
Dihydrotestosterone	0.0881781	0.0466331	2.73282	0.012141	3.07e-06	0.00013615
Dodecanoic acid	0.0921421	0.0663347	2.85568	0.0142123	3.19e-13	3.46e-11
Ecgonine	-0.0560971	-0.0376139	1.73857	-0.00763288	0.0025931	0.027783
erythro-3-Hydroxy-Ls-aspartate	0.0671801	0.00852193	2.08205	0.00929938	0.00014477	0.0033607
Ethyl icosapentate	-0.0623733	-0.0208376	1.93308	-0.00861906	0.0025791	0.027783
FAPy-adenine	0.111499	0.0203358	3.45558	0.0167082	9.85e-15	2.4e-12
Fructose-1P	0.0523645	-0.0146666	1.62289	0.00829364	0.0023238	0.027783
gamma-Glutamylalanine	-0.0453211	-0.0207916	1.4046	-0.00623319	0.00044951	0.0085936
Gentamicin C1a	0.0792736	-0.0241699	2.45686	0.0108854	3.25e-06	0.00013775
Glutarate semialdehyde	-0.0640921	0.00543032	1.98635	-0.00955049	0.00030538	0.0059549
Glutaric acid	0.0585801	0.0434698	1.81552	0.00920063	2.69e-05	0.00077008
HC-toxin	0.0736139	-0.0161774	2.28145	0.00998813	3.14e-05	0.000876
Histamine	-0.0677799	-0.022167	2.10064	-0.00897958	0.0020952	0.02619
Hydroquinone	0.0937956	0.0717522	2.90692	0.0144372	2.36e-13	3.29e-11
Hydroxykynurenine	0.0715446	0.067665	2.21732	0.0112992	6.38e-07	2.96e-05
I-Urobilin	-0.0564974	-0.066342	1.75097	-0.00860199	0.00062835	0.010423
Isonicotinic acid	-0.0603653	-0.00656094	1.87085	-0.00927936	5.04e-05	0.0013287
L-Aspartic acid	-0.0469859	0.00998044	1.45619	-0.00719097	0.0013834	0.019269
L-Cysteine	0.0779075	0.0233791	2.41452	0.0113067	2.32e-05	0.00070572
Lacto-N-biose I	0.0604408	0.0772423	1.87319	0.00899122	0.00077316	0.011597
Levonorgestrel	0.0558325	0.0425454	1.73037	0.00767139	0.0037535	0.035879
Maleamate	-0.0561299	0.00324885	1.73958	-0.00792616	0.0055738	0.049404
Maleic acid	0.0949515	0.0731931	2.94275	0.0146825	6.9e-13	6.73e-11
Maleimide	0.0665542	0.0206676	2.06265	0.00963769	0.00095762	0.013731
Maltotriose	0.0734666	0.0893526	2.27688	0.0110145	5.45e-05	0.0013989
Methaqualone	-0.0535009	-0.0276154	1.6581	-0.00821963	0.0052735	0.047608
Methyl beta-D-galactoside	0.083557	0.0747716	2.58961	0.012984	9.38e-10	6.53e-08
Methylimidazoleacetic acid	0.0327028	-0.0548356	1.01353	0.00419887	0.00067618	0.010633
Miglitol	0.0751281	-0.00592519	2.32838	0.0112538	7.56e-06	0.0002632
Misoprostol	-0.0751674	-0.0164173	2.3296	-0.0104238	8.36e-05	0.0020893
N-[(2S)-2-Amino-2-carboxyethyl]-L-glutamate	-0.0524183	0.0286668	1.62455	-0.00726662	0.0042667	0.04
N-Formyl-L-methionine	0.0875668	0.0743157	2.71388	0.0133268	6.43e-12	5.22e-10
N(omega)-Hydroxyarginine	0.0434827	0.0403158	1.34762	0.00702455	0.0037091	0.035879
Nevirapine	0.0455086	-0.0152505	1.41041	0.0078102	0.00054525	0.010053
Nicotinurate	0.114035	-0.0165267	3.5342	0.0167187	4.99e-14	9.73e-12
Norepinephrine	0.103876	0.0749883	3.21933	0.0159607	1.31e-17	6.37e-15
Picrotin	0.0695244	0.0300823	2.15471	0.0102526	2.23e-05	0.00070184
Pimelic acid	0.0426378	0.0132988	1.32144	0.00656429	0.0015584	0.020814
Procollagen 5-hydroxy-L-lysine	0.0848112	0.0192121	2.62848	0.0127796	9.59e-08	5.2e-06
Pyrethrosin	0.0575989	0.0882872	1.78511	0.00819848	0.00012881	0.0030632
Raffinose	0.0697856	0.0673453	2.1628	0.0103688	0.00023748	0.0049264
Se-Methylselenocysteine	0.0494771	0.0607149	1.5334	0.00771192	0.00063115	0.010423
Serotonin	0.0670443	0.053722	2.07784	0.00912048	0.001836	0.023554
Stachyose	0.0753512	0.101567	2.33529	0.0113652	1.71e-05	0.00055565
Streptozocin	0.0554122	-0.0734893	1.71734	0.00840641	0.0040036	0.037898
Sucrose	0.0595827	0.0595818	1.84659	0.00904541	0.0016465	0.021694
Tetrahydropteridine	-0.0377615	-0.104601	1.17031	-0.00630127	0.0037272	0.035879
Tranylcypromine	-0.0577377	-0.0372169	1.78941	-0.00905696	0.0014457	0.019853
Tyrosine methylester	-0.0466489	-0.0633683	1.44575	-0.00616427	0.0044902	0.041301
Undecanoic acid	0.101723	0.0667728	3.1526	0.0155216	5.07e-16	1.65e-13
Uracil	-0.0629383	-0.080561	1.95059	-0.00812522	0.00074216	0.011306
Uracil 5-carboxylate	0.0804044	0.0522521	2.4919	0.0131909	2.64e-08	1.61e-06
Ursodeoxycholic acid	0.079236	0.00836813	2.45569	0.0112008	4.08e-06	0.00015918

## Sheet: Table S6
Supplementary Table 6. All differential serum metabolites among each of the CKD groups and controls (VIP>1, FDR<0.05).
Serum metabolites	Loading (t1)	OrthoLoading (to1)	VIP	Coefficients	p.value	FDR
(2S,4S)-4-Hydroxy-2,3,4,5-tetrahydrodipicolinate	-0.0460648	-0.038307	1.16518	-0.00391418	5.1068e-07	1.7818e-06
(2S)-2-{[1-(R)-Carboxyethyl]amino}pentanoate	0.0689801	0.026713	1.74481	0.00548727	4.7449e-17	6.303e-16
(3E)-3-[(1R,5R,6S)-5-Hydroxy-7-oxabicyclo[4.1.0]heptan-2-ylidene]-2-oxopropanoate	0.0667639	0.0583661	1.68875	0.00525268	2.6623e-19	4.4979e-18
(5-L-Glutamyl)-L-glutamate	0.0416504	-0.0116399	1.05352	0.00357895	1.615e-05	4.2844e-05
(R)-5,6-Dihydrothymine	-0.054906	-0.0507767	1.38881	-0.00443054	3.8842e-10	2.1313e-09
(R)-mandelic Acid	0.0669797	0.0421638	1.69421	0.00533239	1.7436e-16	2.0353e-15
(R)-Methylmalonate semialdehyde	-0.040024	-0.0939663	1.01238	-0.00326636	2.1274e-05	5.4632e-05
(S)-2-Acetolactate	0.0647342	0.0427723	1.63741	0.00529471	1.9592e-15	1.9965e-14
(S)-2-Methylmalate	0.0559358	0.0295603	1.41486	0.00471271	1.2527e-11	8.1236e-11
(S)-2-Phenyloxirane	-0.0573032	-0.0415662	1.44945	-0.00443865	1.172e-11	7.6778e-11
(S)-3-(Imidazol-5-yl)lactate	0.0590021	0.0251987	1.49242	0.00491579	8.9516e-12	5.9247e-11
(S)-4-Hydroxymandelate	-0.0402953	-0.0343839	1.01924	-0.00325386	1.1984e-05	3.2879e-05
1-Hexadecanol	-0.0605911	-0.0221837	1.53262	-0.00459169	2.3165e-15	2.3237e-14
1-Methylhistidine	0.0718486	-0.0143081	1.81737	0.00601347	2.341e-23	8.7109e-22
1-Methylxanthine	-0.0530266	-0.0433016	1.34127	-0.00425202	1.2253e-08	5.2443e-08
1,3-Dihydro-(2H)-indol-2-one	0.0585807	0.0807843	1.48176	0.0047976	1.7612e-11	1.1085e-10
1,5-Naphthalenediamine	-0.0724955	-0.0359935	1.83373	-0.00579261	8.8213e-27	5.6633e-25
12,13-DHOME	-0.0490358	0.0142614	1.24033	-0.00415922	4.6435e-08	1.8749e-07
13(S)-HPOT	-0.0532259	-0.0344289	1.34632	-0.00440074	1.9194e-09	9.3353e-09
17-Hydroxyprogesterone	0.06694	0.063161	1.69321	0.00535607	1.4822e-18	2.3209e-17
17a-Estradiol	-0.046908	-0.017225	1.18651	-0.00345059	2.9925e-07	1.0556e-06
17alpha,21-Dihydroxypregnenolone	0.0694404	0.05095	1.75645	0.00576446	1.1266e-20	2.4941e-19
1D-chiro-Inositol	0.0419013	0.0685807	1.05987	0.00312245	1.0343e-07	3.9525e-07
1D-Myo-inositol 1,4,5,6-tetrakisphosphate	-0.0619152	0.0192449	1.56611	-0.00483952	1.4875e-13	1.2088e-12
2-Dehydro-3-deoxy-L-rhamnonate	0.0771407	0.0207707	1.95123	0.0061172	3.1715e-29	5.0903e-27
2-Deoxyadenosine	-0.0517954	-0.0233137	1.31013	-0.00436033	2.7151e-09	1.2817e-08
2-Hydroxy-3-(4-hydroxyphenyl)propenoic acid	0.0720697	0.0584776	1.82296	0.00597061	1.1391e-22	3.4824e-21
2-Hydroxycinnamic acid	-0.0471228	-0.10421	1.19194	-0.00401204	1.3339e-08	5.6246e-08
2-Methyl-3-oxopropanoic acid	-0.0425221	-0.0676705	1.07557	-0.00346292	3.5974e-05	8.8828e-05
2-Methylserine	-0.0418823	-0.0352337	1.05939	-0.00349964	2.0287e-05	5.2517e-05
2-Naphthylamine	-0.0728387	-0.0282474	1.84241	-0.00582871	4.9395e-27	3.9639e-25
2-Phenylacetamide	0.0395962	-0.00675401	1.00156	0.00318234	6.5807e-05	0.00015532
2-Pyrocatechuic acid	-0.0670802	-0.0632587	1.69675	-0.00538337	7.79e-17	9.8062e-16
3-(2-Hydroxyphenyl)propanoic acid	-0.0425264	-0.0549671	1.07568	-0.00348452	3.0558e-05	7.6336e-05
3-(3,4-Dihydroxy-5-methoxy)-2-propenoic acid	-0.0607939	-0.0921038	1.53775	-0.00504414	3.7168e-13	2.8073e-12
3-Amino-4-hydroxybenzoate	0.064089	0.0607592	1.62109	0.00534299	1.356e-15	1.4041e-14
3-Dehydro-scyllo-inosose	-0.0506815	-0.019431	1.28196	-0.00429472	1.8335e-08	7.5942e-08
3-Hydroxyanthranilate	-0.0467708	-0.0313362	1.18304	-0.00377104	1.3538e-06	4.3675e-06
3-Indoleacrylate	0.0601933	0.00084155	1.52255	0.00470727	4.5083e-12	3.1122e-11
3-Isopropylmalate	0.0611235	0.0138817	1.54608	0.00483313	1.5052e-20	3.2211e-19
3-Methyl-L-tyrosine	0.0426098	0.055513	1.07779	0.00372472	3.7916e-06	1.1537e-05
3-Succinoylpyridine	-0.0406229	0.0211538	1.02753	-0.00340464	4.8139e-06	1.4308e-05
3,4-Dihydroxyphenylglycol	0.0416814	0.0629873	1.05431	0.00338766	8.5309e-06	2.466e-05
4-Acetamido-2-aminobutanoic acid	-0.0594709	-0.0196418	1.50428	-0.00448877	5.4911e-12	3.7503e-11
4-Chlorobenzaldehyde	-0.0531217	-0.0379357	1.34368	-0.0044484	3.3454e-09	1.5677e-08
4-Hydroxy-2-oxopentanoate	0.0647432	0.0235139	1.63764	0.00512153	1.0549e-16	1.2778e-15
4-Hydroxybenzoic acid	0.0645199	0.0552572	1.63199	0.00501016	5.2344e-15	5.0916e-14
4-Hydroxycinnamoylagmatine	0.0471509	0.0273293	1.19265	0.00364565	2.3468e-07	8.6589e-07
4-Hydroxyphenylacetaldehyde	0.0729604	-0.02704	1.84549	0.00583275	2.5404e-24	1.165e-22
4-Methoxy-2,2-bipyrrole-5-carbaldehyde	-0.0439593	-0.0888517	1.11192	-0.00354337	3.3278e-08	1.3608e-07
4-Methylbenzyl alcohol	-0.0563017	0.00650054	1.42412	-0.00454777	4.4846e-14	3.9988e-13
4-Quinolinecarboxylic acid	-0.0604104	-0.0678181	1.52804	-0.00496134	8.8603e-13	6.464e-12
4,5-Dihydroorotic acid	-0.050488	0.0554978	1.27706	-0.00371234	1.4767e-09	7.3492e-09
5-Acetamidovalerate	0.0567247	0.0512021	1.43482	0.0046552	2.8763e-10	1.6198e-09
5-Aminopentanal	-0.0473879	0.00736785	1.19865	-0.00358072	1.7727e-07	6.6554e-07
5-Aminopentanoic acid	-0.0457491	0.03138	1.1572	-0.00326868	1.1164e-05	3.1027e-05
5-Hydroxy-L-tryptophan	0.0557019	0.00742983	1.40894	0.00476094	1.5287e-11	9.8143e-11
5-Hydroxyindoleacetic acid	-0.0624397	-0.0332259	1.57937	-0.00494558	4.5433e-13	3.3526e-12
5-Hydroxypyrazinamide	-0.0554912	-0.0682434	1.40361	-0.00440525	5.2547e-11	3.1528e-10
5-Nitro-2-(3-phenylpropylamino)benzoic acid	-0.0458114	-0.0339283	1.15877	-0.00328122	1.0089e-06	3.3735e-06
6-Thiourate	0.0395815	0.0187672	1.00119	0.00299751	5.2442e-05	0.00012612
9-cis-Retinoic acid	0.070716	0.0378507	1.78872	0.00560301	9.0484e-22	2.3236e-20
9,10-DHOME	-0.0580786	0.0334905	1.46906	-0.00447841	2.0969e-09	1.0046e-08
9,10-Epoxyoctadecenoic acid	-0.0617228	-0.0356047	1.56124	-0.00526075	8.8153e-15	8.0849e-14
9(S)-HPODE	-0.0559638	-0.0186783	1.41557	-0.00426448	5.9986e-10	3.2093e-09
Acetaminophen	0.0767355	0.0580029	1.94098	0.00626341	4.4719e-29	5.7419e-27
Acetylcysteine	-0.0479388	-0.0300436	1.21258	-0.00422995	1.9662e-08	8.0917e-08
Adenine	0.0511436	0.0360573	1.29365	0.00415657	7.9455e-08	3.1104e-07
Adipate	0.0691618	0.0405575	1.74941	0.00548051	2.1767e-17	2.9733e-16
Adipate semialdehyde	0.068865	0.0395073	1.7419	0.00550577	1.6538e-17	2.3594e-16
Adrenosterone	-0.0395968	0.0225819	1.00158	-0.0032717	9.2104e-05	0.00020894
Alanyltryptophan	-0.0437669	-0.0168628	1.10706	-0.00348111	6.5771e-08	2.6227e-07
alpha-Ketoisovaleric acid	0.059086	0.0435577	1.49454	0.00498594	1.9457e-12	1.3727e-11
alpha-Oxo-benzeneacetic acid	0.0616691	0.0074647	1.55988	0.00497458	2.1735e-13	1.7017e-12
alpha-Tocopherol	-0.0564841	-0.0396129	1.42873	-0.00432845	5.7908e-10	3.1241e-09
Aminoadipic acid	-0.0578117	-0.00733806	1.46231	-0.00466787	1.8307e-12	1.3059e-11
Anserine	-0.0693579	-0.0259201	1.75436	-0.00561675	4.0613e-18	6.208e-17
Arachidonic acid	-0.0418229	0.0162786	1.05788	-0.00311858	0.00030182	0.00064162
Argininosuccinic acid	0.0556687	0.0268627	1.40811	0.00436164	4.3451e-12	3.0321e-11
Aspartame	0.0601037	-0.0118691	1.52029	0.00486994	1.7959e-11	1.1194e-10
Benzaldehyde	-0.0632017	0.0050134	1.59865	-0.00512834	1.0615e-13	8.9669e-13
beta-Alanyl-L-lysine	0.0446303	0.011374	1.1289	0.003894	2.9487e-07	1.0459e-06
Beta-D-Fructose 2-phosphate	0.0751437	0.0398271	1.90071	0.0062123	1.899e-28	2.0319e-26
Beta-D-Glucose	0.0706547	0.0637656	1.78717	0.00592293	1.0558e-22	3.3891e-21
Beta-Glycerophosphoric acid	-0.0641664	-0.0132654	1.62305	-0.00514809	1.5664e-17	2.2855e-16
Beta-Guanidinopropionic acid	-0.0524716	-0.0108054	1.32724	-0.00454674	1.2032e-09	6.0823e-09
Betaine	-0.056463	-0.0794845	1.4282	-0.00462361	1.2956e-10	7.4266e-10
Butyryl-L-carnitine	0.0668532	0.0301459	1.69101	0.00541352	1.8503e-16	2.1212e-15
Cerulenin	0.051874	0.0720188	1.31212	0.00440744	6.202e-09	2.746e-08
Chavicol	0.0573814	0.0301139	1.45143	0.004321	1.3349e-09	6.6954e-09
Chenodeoxycholic acid	-0.0430566	0.0324824	1.08909	-0.00341187	5.535e-06	1.6375e-05
Choline	-0.0476889	-0.059994	1.20626	-0.00394452	4.6938e-07	1.6467e-06
Choline sulfate	0.0788633	0.0194147	1.9948	0.00633386	3.2284e-32	1.0363e-29
cis-1,2-Dihydronaphthalene-1,2-diol	0.0420402	0.0280234	1.06338	0.00337251	6.7777e-06	1.9869e-05
cis-4-Hydroxy-D-proline	-0.048464	-0.0510224	1.22587	-0.00388351	1.0359e-06	3.4458e-06
cis-4,5-Dihydroxy-4,5-dihydropyrene	0.041783	0.0411439	1.05688	0.00366827	3.2957e-06	1.0172e-05
Citrulline	0.0631292	0.0137044	1.59681	0.00507836	2.0958e-13	1.6611e-12
Creatine	-0.0516977	-0.0806897	1.30766	-0.0044322	3.4997e-09	1.6164e-08
Creatinine	0.0717604	-0.0383602	1.81514	0.00578336	2.2928e-22	6.6908e-21
Cyclopeptine	-0.0494225	-0.00224444	1.25011	-0.00375913	7.421e-07	2.5477e-06
Cytosine	0.0635898	0.0486054	1.60847	0.00530836	2.9667e-15	2.9302e-14
D-Arabitol	0.0648175	0.0332299	1.63952	0.00512725	1.5459e-13	1.2406e-12
D-Glucono-1,5-lactone	0.0687238	0.0558192	1.73833	0.00554588	4.5872e-20	9.2031e-19
D-Glucuronic Acid	0.0709901	0.0566473	1.79565	0.00597362	3.084e-22	8.6084e-21
D-Lysopine	-0.0398875	0.123012	1.00893	-0.00297974	0.00041447	0.00085285
D-Phenyllactic acid	-0.0500465	-0.0999602	1.26589	-0.00422758	9.0639e-10	4.6928e-09
D-Ribose	-0.0420917	-0.0960948	1.06468	-0.00348722	1.701e-06	5.3727e-06
D-Xylose	0.0719536	0.0353998	1.82002	0.00577462	2.4376e-20	5.0482e-19
Dehydroepiandrosterone	-0.0475874	0.000336772	1.20369	-0.00378938	1.0734e-06	3.5522e-06
Dehypoxanthine futalosine	-0.0455664	-0.054337	1.15257	-0.00361164	1.0755e-05	3.0152e-05
Deltaline	-0.0426436	0.00542335	1.07864	-0.00367339	1.5951e-06	5.0696e-06
Deoxyuridine	-0.0619992	-0.0794892	1.56823	-0.00517848	1.0949e-13	9.1289e-13
Diaminopimelic acid	-0.0448403	-0.0335961	1.13421	-0.00351919	1.1319e-05	3.1322e-05
Digalacturonate	0.0549144	0.0187442	1.38903	0.00463383	8.0887e-11	4.6783e-10
Dimethylglycine	-0.0426245	-0.0525386	1.07816	-0.00322748	1.9857e-09	9.5851e-09
Dopamine	-0.0478351	-0.101263	1.20996	-0.0040656	7.3227e-09	3.1981e-08
Dulcin	0.0736924	0.0497013	1.864	0.00610342	7.1749e-25	3.5433e-23
Epsilon-caprolactam	-0.0442705	0.0352024	1.1198	-0.00355328	9.9974e-06	2.8275e-05
epsilon-Caprolactone	0.0418849	0.00606166	1.05945	0.00352535	1.2181e-06	3.9496e-06
Estrone glucuronide	0.0566782	0.0288752	1.43364	0.0046572	3.0738e-10	1.7012e-09
Eupatilin	0.0518638	0.0187612	1.31186	0.00431079	1.2875e-08	5.474e-08
FAPy-adenine	0.0734926	0.0385174	1.85895	0.00603951	7.9924e-24	3.4207e-22
Fumaric acid	-0.0448084	-0.0774345	1.1334	-0.00378012	1.1108e-06	3.6571e-06
Gabapentin	-0.0403888	-0.0545765	1.02161	-0.00315003	2.3753e-05	6.0514e-05
Galactosylglycerol	0.0669693	0.0319775	1.69395	0.00546267	1.5322e-16	1.8216e-15
gamma-Amino-gamma-cyanobutanoate	0.0675921	0.055125	1.7097	0.00546508	5.8232e-17	7.477e-16
gamma-Glutamyl-beta-aminopropiononitrile	0.072127	0.0256165	1.82441	0.00588359	6.692e-22	1.7901e-20
gamma-Glutamyltyramine	0.0684801	0.0426145	1.73216	0.00557616	7.0252e-18	1.0489e-16
Gemfibrozil	-0.0490918	-0.0172259	1.24175	-0.0041524	3.4529e-09	1.6063e-08
Gluconic acid	0.0708437	0.017526	1.79195	0.00600373	6.0268e-23	2.0364e-21
Glucosamine 6-phosphate	0.0637563	-0.00405694	1.61268	0.00544995	3.0029e-16	3.3822e-15
Glycerophosphocholine	-0.0579513	-0.0443524	1.46584	-0.00450534	9.8378e-10	5.0527e-09
Guanine	-0.0462251	-0.0653055	1.16924	-0.00405904	2.608e-07	9.4595e-07
Hexadecanedioate	-0.0420495	-0.00493707	1.06362	-0.00327394	0.00014801	0.00032766
Hippuric acid	0.048089	0.0576003	1.21638	0.00370671	4.964e-09	2.2443e-08
Imidazol-5-yl-pyruvate	0.0739623	0.042672	1.87083	0.00617462	4.6491e-26	2.7134e-24
Imidazolelactic acid	0.0538073	-0.001338	1.36102	0.00409333	7.0618e-10	3.7468e-09
Iminoaspartic acid	-0.0472871	-0.0297464	1.1961	-0.00373648	4.703e-06	1.4109e-05
Indole	-0.0754937	-0.0299115	1.90957	-0.00601871	3.4625e-30	7.4098e-28
Indole-3-carboxylic acid	0.0792525	0.0352617	2.00464	0.00642945	2.3531e-34	1.5107e-31
Indolelactic acid	0.0639619	0.00236571	1.61788	0.00502042	7.6923e-15	7.1572e-14
Isocitric acid	0.0470938	0.00701268	1.19121	0.00420303	3.5425e-08	1.4394e-07
Kynurenic acid	0.0740993	0.0526372	1.8743	0.00583986	2.2482e-23	8.7109e-22
L-Alanine	-0.0437667	0.0458649	1.10705	-0.0033518	1.6048e-05	4.275e-05
L-Allothreonine	0.0645625	0.034306	1.63307	0.00532438	5.4686e-15	5.2401e-14
L-Aspartic acid	0.0402098	0.00248512	1.01708	0.00320209	3.8018e-05	9.3516e-05
L-Carnitine	-0.0453685	-0.103986	1.14757	-0.00386644	2.1737e-07	8.0666e-07
L-Dopa	0.0413931	0.0481301	1.04701	0.00314308	5.245e-05	0.00012612
L-Fucose	-0.0437563	-0.0802611	1.10679	-0.00343009	8.2237e-06	2.389e-05
L-Glutamic acid 5-phosphate	0.0426897	0.0508138	1.07981	0.00340781	1.8054e-05	4.7503e-05
L-Histidine	-0.0568847	-0.0682082	1.43886	-0.00466023	1.5987e-11	1.0162e-10
L-Kynurenine	0.0456113	-0.0154057	1.15371	0.00355005	1.3631e-06	4.3756e-06
L-Lactic acid	0.0655255	-0.0393238	1.65743	0.00518796	7.5602e-15	7.1377e-14
L-Malic acid	-0.0395923	-0.0210248	1.00146	-0.00323845	8.5657e-06	2.466e-05
L-Phenylalanine	-0.0480953	-0.0728168	1.21654	-0.00380866	5.0252e-10	2.734e-09
L-Ribulose	-0.043434	-0.097337	1.09864	-0.00346181	1.3492e-08	5.6246e-08
L-Serine	-0.0451096	-0.0530294	1.14102	-0.00363189	1.0072e-07	3.872e-07
L-Sorbose	-0.0417952	-0.0235139	1.05718	-0.00353284	3.8121e-06	1.1544e-05
L-Tryptophan	-0.0716737	-0.0468728	1.81294	-0.00577295	2.0787e-25	1.1121e-23
Leucodopachrome	0.0469609	0.047232	1.18785	0.00399018	9.9036e-08	3.8302e-07
Levonorgestrel	0.0692799	0.0307844	1.75239	0.00566879	2.0787e-19	3.6068e-18
Linoleic acid	-0.0461607	-0.0327076	1.16761	-0.00375495	4.0164e-06	1.2106e-05
Lithocholic acid	-0.0482303	-0.0247902	1.21996	-0.00409965	1.7454e-07	6.5915e-07
Maleic acid	-0.0515702	-0.0905152	1.30444	-0.00442103	3.5532e-09	1.6294e-08
Melibiose	0.0551221	0.0393491	1.39428	0.00425974	8.9259e-09	3.8719e-08
Mesaconate	0.0678057	0.0173083	1.7151	0.00546044	4.8107e-17	6.303e-16
meso-2,6-Diaminoheptanedioate	0.0437265	0.0293573	1.10604	0.00359948	1.4638e-06	4.6754e-06
Methyl (indol-3-yl)acetate	0.0636871	0.0573437	1.61093	0.00507454	2.9505e-14	2.6679e-13
Methyl beta-D-galactoside	-0.0529563	-0.06433	1.3395	-0.00447815	5.9672e-11	3.5262e-10
Methyl jasmonate	-0.0470857	-0.034384	1.19101	-0.00381937	1.8056e-06	5.6546e-06
Methyldopa	-0.0538243	0.0376479	1.36145	-0.00449419	1.6721e-09	8.1946e-09
Methylimidazoleacetic acid	0.0694692	-0.00104948	1.75718	0.00560054	3.2526e-19	5.3543e-18
Metoclopramide	-0.0665942	-0.056035	1.68446	-0.00531821	1.0744e-15	1.1308e-14
Miglitol	0.0536949	-0.0676051	1.35818	0.00426649	6.3228e-09	2.7803e-08
N-Acetyl-L-aspartic acid	0.056202	0.0262175	1.4216	0.00442172	5.0981e-09	2.2888e-08
N-Acetylserotonin	-0.0452184	0.00181356	1.14377	-0.00363823	1.8872e-06	5.8815e-06
N-Amidino-L-glutamate	0.0701232	0.0318532	1.77372	0.00569148	5.437e-19	8.7264e-18
N-Formyl-L-methionine	0.0728934	0.0348695	1.84379	0.00587703	2.6906e-21	6.3976e-20
N-Methyltyramine	-0.0571452	0.0225755	1.44545	-0.00433784	2.6663e-09	1.268e-08
N2-gamma-Glutamylglutamine	-0.0477015	-0.0155366	1.20658	-0.00392571	6.0314e-07	2.0909e-06
Niacinamide	-0.0449802	-0.0746679	1.13775	-0.00396108	2.8829e-07	1.0282e-06
Nicotinic acid	0.0600944	0.0454314	1.52005	0.00511587	3.2467e-13	2.5113e-12
Nicotinuric acid	0.0712946	0.0376245	1.80335	0.00566252	1.2998e-19	2.3842e-18
O-Acetyl-L-homoserine	0.0706082	0.0122856	1.78599	0.00561836	1.5166e-19	2.7046e-18
O-Acetylcarnitine	0.0562863	0.014786	1.42373	0.00435023	3.0101e-10	1.6804e-09
O-Acetylserine	0.0437891	-0.0020242	1.10762	0.00348195	1.2177e-06	3.9496e-06
o-Hydroxylaminobenzoate	0.0451997	-0.0877267	1.1433	0.00340733	1.9292e-05	5.0144e-05
O-Toluidine	-0.0414973	-0.0064116	1.04965	-0.00329777	1.215e-05	3.3193e-05
Oleamide	-0.0535346	-0.0159833	1.35412	-0.00439694	3.4333e-11	2.0794e-10
Oxoglutaric acid	-0.0457324	-0.0795485	1.15677	-0.00377511	7.6552e-08	3.0151e-07
p-Aminobenzoic acid	0.0442857	0.0566161	1.12018	0.00364617	2.7564e-07	9.9416e-07
p-Hydroxyphenylacetic acid	0.0596313	0.0431482	1.50834	0.00505708	8.5053e-17	1.0501e-15
Pantothenic acid	0.0553581	0.0515395	1.40025	0.00453133	1.5497e-09	7.6531e-09
Paraxanthine	0.0480773	0.0384297	1.21608	0.00378851	9.804e-07	3.2954e-06
Pelargonic acid	-0.0508842	-0.0595948	1.28708	-0.00424386	5.268e-09	2.3486e-08
Pentadecanoic acid	-0.053072	-0.00506	1.34242	-0.00437727	4.1895e-09	1.9076e-08
Phenylacetaldehyde	-0.0633713	-0.0147729	1.60294	-0.00515113	3.124e-16	3.4579e-15
Phenylacetylglutamine	0.0705814	0.0442908	1.78531	0.00571437	1.2372e-19	2.3361e-18
Phenylpyruvic acid	0.0553274	0.04354	1.39947	0.00476281	8.9044e-12	5.9247e-11
Phosphorylcholine	-0.0615707	-0.0264072	1.55739	-0.00490509	3.7797e-13	2.8216e-12
Phytosphingosine	-0.052307	-0.0604053	1.32307	-0.0043589	7.1369e-11	4.1654e-10
Porphobilinogen	-0.0537466	-0.0962334	1.35949	-0.00457568	9.0421e-10	4.6928e-09
Prostaglandin B2	-0.0483301	-0.00104519	1.22248	-0.0036267	1.7072e-06	5.3727e-06
Prostaglandin H2	-0.0510777	0.0149672	1.29198	-0.00404653	2.4273e-07	8.8541e-07
Pseudoephedrine	0.0582568	0.0197323	1.47357	0.00476678	3.1794e-11	1.944e-10
Pseudouridine	0.0610378	0.0467801	1.54391	0.00501599	7.4837e-14	6.5816e-13
Pterin	-0.0399274	0.0138937	1.00994	-0.00304305	0.00065045	0.0012889
Pyridoxamine	0.0703462	0.0173479	1.77936	0.00581028	7.6212e-20	1.4827e-18
Pyridoxine	0.0469148	0.0141724	1.18668	0.00396475	9.6346e-08	3.7487e-07
Pyrimidodiazepine	0.0759697	-0.00231696	1.92161	0.0060083	7.4829e-28	6.8629e-26
Quinate	0.0630002	0.0343006	1.59355	0.00512382	1.1426e-13	9.4045e-13
Rhein	0.0603264	-0.00397269	1.52592	0.00498343	3.6289e-13	2.7735e-12
Riboflavin	-0.0548992	-0.012755	1.38864	-0.00436054	2.2714e-11	1.4022e-10
Ribose 1-phosphate	0.0632479	0.0531039	1.59982	0.00529088	9.0985e-16	9.7354e-15
Rimantadine	-0.0584121	-0.084204	1.4775	-0.0049462	5.6741e-12	3.8345e-11
Rosmarinic acid	-0.0542226	-0.0262412	1.37153	-0.0040844	1.1995e-09	6.0823e-09
S-Adenosylmethionine	-0.0414302	-0.0865142	1.04795	-0.00339227	2.796e-05	7.0118e-05
S-Methyl-L-methionine	0.0643291	0.0130603	1.62717	0.00512181	8.37e-14	7.1647e-13
Salicyluric acid	0.070685	0.0416656	1.78793	0.00566306	8.1406e-21	1.8665e-19
Sarcosine	-0.040478	0.0571804	1.02387	-0.00317218	1.3435e-05	3.6089e-05
Sebacic acid	-0.0409393	-0.0784283	1.03554	-0.00343645	2.284e-05	5.8419e-05
Sinapyl alcohol	-0.0505905	0.0586539	1.27966	-0.00409503	2.028e-07	7.5696e-07
Skatole	-0.072771	-0.0314003	1.8407	-0.00582804	7.6327e-27	5.4447e-25
Sphinganine 1-phosphate	-0.0418796	-0.00539472	1.05932	-0.00363519	9.6794e-06	2.7619e-05
Sphingosine 1-phosphate	-0.0481125	-0.0344557	1.21698	-0.00390474	1.3415e-08	5.6246e-08
Succinic acid	-0.0414388	0.0287428	1.04817	-0.00320472	8.1841e-05	0.00018778
Sulfate	-0.0464195	0.0156137	1.17415	-0.00365392	9.7849e-06	2.7796e-05
Sulfisoxazole	0.0718797	0.0324176	1.81815	0.00573342	1.0589e-21	2.6147e-20
Sulfolithocholylglycine	-0.0524237	0.00700899	1.32603	-0.00405823	7.1187e-08	2.8211e-07
Tartaric acid	0.0542686	0.019956	1.37269	0.00438319	9.8704e-09	4.2529e-08
Testosterone	0.0723297	0.0532912	1.82953	0.00590216	2.4423e-23	8.7109e-22
Tetracosanoic acid	-0.0511218	0.0259421	1.29309	-0.00421276	4.8062e-08	1.9285e-07
Tetrahydrocortisone	0.0466972	0.0649142	1.18118	0.00376149	2.8209e-07	1.0117e-06
Thymine	-0.0460454	-0.0693918	1.16469	-0.00394214	6.0577e-07	2.0909e-06
Thymyl acetate	-0.0662813	-0.0460519	1.67654	-0.00545836	4.1307e-16	4.4948e-15
trans-Aconitic acid	0.0610801	-0.00698614	1.54498	0.00502073	1.6297e-12	1.1756e-11
trans-Ferulic acid	0.0500327	0.0577587	1.26555	0.00408027	2.4048e-07	8.8222e-07
Triethylamine	-0.0409991	0.00715993	1.03705	-0.00344794	4.3246e-05	0.00010557
U50488	-0.0529435	-0.0483922	1.33917	-0.00400759	7.4975e-10	3.9454e-09
Ubiquinone-1	0.0538084	0.0456982	1.36105	0.00461501	2.8178e-10	1.6009e-09
Vanillylmandelic acid	-0.056283	-0.0854223	1.42364	-0.00478425	5.9868e-11	3.5262e-10
Vanylglycol	0.0654569	0.0372204	1.65569	0.00523146	2.1047e-17	2.9374e-16
Vidarabine	0.0644773	0.03505	1.63091	0.00515506	8.0937e-14	7.0218e-13

## Sheet: Table S7
Supplementary Table 7. Comparison of fecal metabolites related to Arginine and proline metabolism, Arachidonic acid metabolism, Ubiquinone and other terpenoid-quinone biosynthesis and Glutathione metabolism between each of the CKD groups and healthy control group.Statistical analysis was performed by Wilcoxon rank-sum test. Benjamini-Hochberg procedure was employed for the multiple test adjustmen…
Fecal metabolites	Loading (t1)	OrthoLoading (to1)	VIP	Coefficients	f.stat	P value	#NAME?	FDR	#NAME?	Mean				Adjusted P value
										Control	Mild CKD	Moderate CKD	ESRD	Control vs Mild CKD	Control vs Moderate CKD	Control vs ESRD	Moderate CKDvs Mild CKD	ESRD vs Mild CKD	ESRD vs Moderate CKD
Hydroquinone	0.0937956	0.0717522	2.90692	0.0144372	30.234	2.3633e-13	12.626	3.2917e-11	10.4826	-1.31752	0.0292075	0.629027	0.711969	0.000541067	8.05996e-07	1.50356e-07	0.312674	0.28798	0.650047
11-Dehydro-thromboxane B2	-0.0881198	-0.0302262	2.73102	-0.012406	13.556	2.7078e-07	6.5674	1.3895e-05	4.85714	0.964453	0.0895847	-0.548444	-0.322851	0.0157396	0.000803337	0.00158648	0.918865	0.918865	0.918865
L-Cysteine	0.0779075	0.0233791	2.41452	0.0113067	9.268	2.3162e-05	4.6352	0.00070572	3.15137	-0.573668	0.131889	0.287914	0.710366	0.0355172	0.0165695	0.000315385	0.772773	0.272131	0.274752
Citric acid	-0.0681542	0.0403261	2.11224	-0.00962338	6.406	0.00058283	3.2345	0.010147	1.99366	0.482153	0.104646	-0.0599271	0.241107	0.24938	0.131602	0.24938	1	1	1
Chlorohydroquinone	0.065819	0.0617136	2.03987	0.0094126	6.2395	0.00070773	3.1501	0.010953	1.96047	-0.343565	-0.175354	0.172231	0.662308	0.710031	0.0473249	0.00819144	0.710031	0.478519	0.710031
12-KETE	-0.0642812	0.00379191	1.99221	-0.00943991	6.3051	0.0006555	3.1834	0.010477	1.97976	0.448447	0.130956	-0.00460933	-0.0571724	0.37266	0.801848	0.05	1	1	1
12-Keto-tetrahydro-leukotriene B4	0.0614964	0.0268255	1.9059	0.0106332	9.6828	1.4771e-05	4.8306	0.00049661	3.30398	-1.31234	-0.310695	0.498865	0.68567	0.126221	0.000561795	0.000417954	0.148523	0.126221	0.378478
1,2-Benzoquinone	-0.0588448	-0.0943786	1.82372	-0.00872615	5.2064	0.0023983	2.6201	0.027783	1.55622	0.595545	0.0624369	-0.212957	-0.0943524	0.0571425	0.00173013	0.00997054	0.424686	0.880942	0.880942
N2-Succinyl-L-ornithine	-0.0552442	-0.0516915	1.71213	-0.00722204	3.866	0.012123	1.9164	0.082301	1.08459	0.580322	0.132772	-0.19414	-0.090081	0.116045	0.00669037	0.109124	1	1	1
L-Malic acid	-0.0527795	-0.00391467	1.63575	-0.00691469	4.1646	0.0084231	2.0745	0.067316	1.17188	0.899311	-0.0789666	-0.223041	0.0947311	0.106584	0.0324591	0.00758323	1	1	1
L-Glutamic acid	-0.0503227	-0.066563	1.55961	-0.00672184	3.7429	0.014093	1.851	0.089225	1.04951	0.478248	0.204172	0.153376	0.24771	0.0780955	0.0780955	0.109881	1	1	1
L-Cystine	0.0494771	0.0607149	1.5334	0.00771192	6.3376	0.00063115	3.1999	0.010423	1.98201	-0.537498	0.205374	0.576389	0.343516	0.0626534	0.000617167	0.00858026	0.68172	0.860347	0.719031
8-Isoprostane	0.0429752	0.0407549	1.33189	0.00715368	3.1259	0.030067	1.5219	0.14221	0.84707	-0.221645	-0.0733249	0.489379	0.181278	0.96956	0.0185467	0.137352	0.392715	0.96956	0.96956
Pyruvic acid	-0.0417931	-0.0638062	1.29526	-0.00575695	3.3899	0.021728	1.663	0.11715	0.931258	0.307032	-0.25176	-0.237037	0.00189796	1	0.309029	1	1	1	1
Argininosuccinic acid	-0.0387505	-0.0433328	1.20096	-0.00558901	2.5393	0.04954	1.2079	0.20901	0.679833	0.563532	-0.0983452	-0.00533152	-0.175192	0.157776	0.227528	0.0503467	1	1	1
Ornithine	-0.034856	-0.0644655	1.08026	-0.00586919	3.7604	0.013794	1.8603	0.088481	1.05315	0.849234	0.182099	-0.362329	0.13944	0.148883	0.0161159	0.0461223	1	1	0.845222
Prostaglandin B2	0.0310268	0.0721469	0.961586	0.00393177	3.3047	0.024129	1.6175	0.12253	0.911758	-0.938078	-0.288642	0.379922	-0.142385	0.186104	0.0608027	0.186104	1	1	1
gamma-Glutamylcysteine	-0.0296476	0.0606425	0.918843	-0.00460039	2.9302	0.038263	1.4172	0.16291	0.788052	-0.031	-0.0999553	-0.192745	0.128325	1	1	1	1	1	1
Arachidonic acid	0.0106986	0.0489767	0.331571	0.000647935	2.8066	0.044565	1.351	0.17242	0.763412	-0.259033	0.137604	-0.0311139	0.24685	0.947	1	0.047	1	1	0.84
*CKD, chronic kidney disease; ESRD, end-stage renal disease.

## Sheet: Table S8
Supplementary Table 8. Comparison of serum metabolites related to Arginine and proline metabolism, Arachidonic acid metabolism, Ubiquinone and other terpenoid-quinone biosynthesis and Glutathione metabolism between each of the CKD groups and healthy control group.Statistical analysis was performed by Wilcoxon rank-sum test. Benjamini-Hochberg procedure was employed for the multiple test adjustmen…
Serum metabolites	Loading (t1)	OrthoLoading (to1)	VIP	Coefficients	f.stat	P value	#NAME?	FDR	#NAME?	Mean				Adjusted P value
										Control	Mild CKD	Moderate CKD	ESRD	Control vs Mild CKD	Control vs Moderate CKD	Control vs ESRD	Moderate CKDvs Mild CKD	ESRD vs Mild CKD	ESRD vs Moderate CKD
Creatinine	0.0717604	-0.0383602	1.81514	0.00578336	67.789	2.2928e-22	21.64	6.6908e-21	20.1745	-0.947879	-0.464761	0.0584722	1.19034	0.000560587	7.35253e-08	4.45884e-08	3.75899e-05	4.21821e-07	3.78024e-09
Citrulline	0.0631292	0.0137044	1.59681	0.00507836	30.402	2.0958e-13	12.679	1.6611e-12	11.7796	-0.992527	-0.689252	0.172453	0.899775	0.47358	7.0651e-05	1.3236e-07	0.0116938	3.29391e-05	0.00537968
alpha-Tocopherol	-0.0564841	-0.0396129	1.42873	-0.00432845	20.243	5.7908e-10	9.2373	3.1241e-09	8.50528	0.648099	0.804284	-0.290813	-0.654707	0.414119	0.00413397	3.19849e-07	0.00413397	8.88524e-06	0.116225
Argininosuccinic acid	0.0556687	0.0268627	1.40811	0.00436164	26.29	4.3451e-12	11.362	3.0321e-11	10.5183	-0.488613	-0.746924	-0.313999	0.956806	0.208538	0.208538	3.11815e-06	0.0175406	8.88524e-06	0.000111572
Ubiquinone-1	0.0538084	0.0456982	1.36105	0.00461501	21.09	2.8178e-10	9.5501	1.6009e-09	8.79564	-0.961314	-0.658404	0.678848	0.775466	0.258702	0.000166042	1.0833e-06	0.00984646	6.98956e-05	0.258702
Creatine	-0.0516977	-0.0806897	1.30766	-0.0044322	18.187	3.4997e-09	8.456	1.6164e-08	7.79145	1.04389	0.640431	-0.0173071	-0.785622	0.0205219	5.4818e-06	1.02426e-07	0.0107885	0.000146592	1.02426e-07
Prostaglandin H2	-0.0510777	0.0149672	1.29198	-0.00404653	13.667	2.4273e-07	6.6149	8.8541e-07	6.05286	0.825858	0.0204651	-0.311769	-0.0971359	0.0473883	0.00332128	0.00393951	1	1	1
Prostaglandin B2	-0.0483301	-0.00104519	1.22248	-0.0036267	11.73	1.7072e-06	5.7677	5.3727e-06	5.26981	0.616991	-0.391019	0.255872	-0.041824	0.00778135	0.0284719	0.0284719	0.278873	0.816101	0.816101
Acetylcysteine	-0.0479388	-0.0300436	1.21258	-0.00422995	16.293	1.9662e-08	7.7064	8.0917e-08	7.09196	0.887687	0.270718	0.293906	-0.629745	0.197886	0.00481071	2.82375e-07	0.344659	0.00414801	0.0115131
Arachidonic acid	-0.0418229	0.0162786	1.05788	-0.00311858	6.9748	0.00030182	3.5203	0.00064162	3.19272	0.536189	-0.615803	0.194004	0.0317288	0.0236094	0.333034	0.0236251	0.383653	0.579541	0.579541
L-Malic acid	-0.0395923	-0.0210248	1.00146	-0.00323845	10.191	8.5657e-06	5.0672	2.466e-05	4.60801	0.505	0.489252	0.174853	-0.71452	1	0.383653	0.00118752	0.383653	0.00118752	0.00528251
1,2-Benzoquinone	-0.0362145	-0.111883	0.916024	-0.00330346	9.534	1.7349e-05	4.7607	4.5836e-05	4.33879	0.789657	0.320323	-0.143747	-0.451297	0.0355172	4.91477e-06	6.68824e-07	0.185915	0.0397928	0.185915
L-Cystine	0.0344367	-0.0101397	0.871055	0.00285639	12.072	1.2021e-06	5.9201	3.9375e-06	5.40478	-0.404312	0.491387	0.282046	0.434077	3.21875e-05	3.21875e-05	8.80832e-05	1	1	1
Hydroquinone	-0.0309709	-0.0151915	0.78339	-0.00238256	4.0704	0.0094467	2.0247	0.014605	1.8355	0.445105	0.784426	-0.0893115	-0.22084	0.94234	0.14694	0.0558801	0.125433	0.0391463	0.94234
Putrescine	-0.0253997	0.025428	0.642469	-0.00218327	7.7066	0.00013107	3.8825	0.00029218	3.53435	0.0829527	0.913584	-0.12129	-0.348417	0.0520637	0.381941	0.121193	0.00107272	5.77612e-05	0.381941
gamma-Glutamylcysteine	-0.0215646	-0.0254498	0.545463	-0.00178586	3.613	0.016524	1.7819	0.024443	1.61185	0.222255	0.561638	-0.347562	-0.251546	0.398751	0.154514	0.0595183	0.117402	0.0498916	0.992902
12-Keto-tetrahydro-leukotriene B4	-0.0200585	-0.0598577	0.507366	-0.00195426	2.8948	0.03997	1.3983	0.05371	1.27107	0.710169	0.0203952	0.131275	0.20563	0.423801	0.139246	0.153688	1	1	1
Citric acid	0.011495	-0.00936734	0.290758	0.00102359	5.2284	0.0023361	2.6315	0.0041776	2.37907	-0.632462	0.378195	0.160147	-0.162991	0.0196745	0.0161159	0.310162	0.581463	0.239818	0.310162
Pyruvic acid	0.000464154	-0.00936757	0.0117405	0.000262477	4.9359	0.0033155	2.4795	0.0057684	2.23894	0.110213	0.316113	0.585158	0.347261	0.757408	0.04471	0.781795	0.757408	0.757408	0.0321711
*CKD, chronic kidney disease; ESRD, end-stage renal disease.

## Sheet: Table S9
Supplementary Table 9. Spearman correlation analysis between clinical data and CKD severity-specific metabolites .
Metabolites	eGFR		Hb		Alb		HDL
	r	P value	r	P value	r	P value	r	P value
Fecal metabolites
Arachidonic acid	-0.103239	0.371595	-0.037102	0.7487	-0.0638745	0.581022	-0.0762712	0.509708
8-Isoprostane	-0.236264	0.038576	-0.231013	0.0432373	-0.166989	0.146622	-0.268639	0.0181599
12-KETE	0.255797	0.024743	0.23906	0.0362695	0.324302	0.0040097	0.0446504	0.6998
12-Keto-tetrahydro-leukotriene B4	-0.397524	0.000343689	-0.317668	0.00487394	-0.395538	0.000370244	-0.233836	0.0406764
11-Dehydro-thromboxane B2	0.307272	0.00656195	0.243109	0.033134	0.320424	0.00449664	0.212826	0.0631201
Prostaglandin B2	-0.243309	0.0329851	-0.210727	0.0658281	-0.149807	0.193462	-0.0732867	0.526458
Citric acid	0.291183	0.0101917	0.224821	0.0493249	0.176914	0.123758	0.100253	0.385659
N2-Succinyl-L-ornithine	0.223829	0.0503629	0.21997	0.0545718	0.161481	0.160606	0.0751011	0.516243
Ornithine	0.199748	0.0815595	0.116789	0.311768	0.21146	0.0648714	0.0785195	0.497274
L-Malic acid	0.405752	0.000251198	0.393213	0.000403728	0.247729	0.0298376	0.00102554	0.992937
L-Glutamic acid	0.257138	0.0239723	0.16504	0.151462	0.0311945	0.787684	0.0470565	0.684456
Pyruvic acid	0.126689	0.272231	0.228279	0.0458443	0.146889	0.202383	0.00207738	0.985694
Argininosuccinic acid	0.165308	0.150788	0.0507096	0.661401	0.205887	0.0724315	0.0561154	0.627861
L-Cystine	-0.334797	0.00291868	-0.250643	0.0279043	-0.296526	0.00882863	-0.0543799	0.638552
gamma-Glutamylcysteine	0.200089	0.0810284	0.16717	0.146179	0.225224	0.0489086	0.196049	0.087486
L-Cysteine	-0.395736	0.00036752	-0.440741	6.02998e-05	-0.39333	0.000401985	-0.149111	0.195565
Hydroquinone	-0.542247	3.51203e-07	-0.388756	0.000475776	-0.507026	2.5312e-06	-0.146521	0.20353
Chlorohydroquinone	-0.301146	0.00778137	-0.322204	0.004267	-0.291267	0.0101687	-0.119028	0.302514
12-Benzoquinone	0.331379	0.00324059	0.331065	0.00327167	0.150649	0.190944	0.00945337	0.934966
Serum metabolites
Arachidonic acid	0.215127	0.0602555	0.203154	0.0763878	0.237844	0.0372582	0.182835	0.111479
12-Keto-tetrahydro-leukotriene B4	0.223434	0.0507803	0.225229	0.0489037	0.215759	0.0594876	-0.0128718	0.911531
Prostaglandin B2	0.213392	0.0624054	0.163094	0.156412	0.239474	0.035938	0.232613	0.0417698
Prostaglandin H2	0.317709	0.00486821	0.241545	0.0343174	0.314561	0.00533265	0.344174	0.00217717
Acetylcysteine	0.597455	9.68561e-09	0.525056	9.46928e-07	0.393987	0.000392287	0.0700654	0.54484
gamma-Glutamylcysteine	0.272491	0.0165053	0.163633	0.155029	0.0609562	0.598451	0.212129	0.064009
L-Cystine	-0.487223	6.99973e-06	-0.392122	0.00042038	-0.513468	1.79297e-06	-0.14915	0.195446
Creatine	0.846785	2.96771e-22	0.731129	4.35975e-14	0.57867	3.54179e-08	0.254912	0.0252627
Creatinine	-0.931805	9.59665e-35	-0.766758	4.32836e-16	-0.651523	1.39281e-10	-0.230839	0.0434004
Argininosuccinic acid	-0.670698	2.50183e-11	-0.535021	5.36436e-07	-0.272942	0.0163201	-0.0541432	0.640015
Putrescine	0.271439	0.0169436	0.256809	0.0241594	-0.0255025	0.825747	0.0292542	0.800608
Citrulline	-0.779589	6.69537e-17	-0.66455	4.39788e-11	-0.558491	1.30588e-07	-0.12459	0.280319
Pyruvic acid	-0.0133288	0.908404	0.114054	0.323311	0.0571834	0.621321	-0.0646485	0.576439
Citric acid	-0.111573	0.334018	-0.0387586	0.737875	-0.198367	0.0837328	-0.0947047	0.412626
L-Malic acid	0.463195	2.21555e-05	0.455295	3.17646e-05	0.23319	0.0412512	-0.0621503	0.591291
alpha-Tocopherol	0.6575	8.26433e-11	0.622491	1.50286e-09	0.360979	0.00125863	0.254571	0.0254661
Ubiquinone-1	-0.610337	3.78941e-09	-0.483181	8.54903e-06	-0.328009	0.00358865	-0.332038	0.00317615
Hydroquinone	0.334508	0.00294477	0.191413	0.0953889	0.0398838	0.730552	0.205253	0.0733345
12-Benzoquinone	0.608576	4.31893e-09	0.553586	1.77038e-07	0.45702	2.93836e-05	0.242304	0.033739

## Sheet: Table S10
Supplementary Table10. Performance of random-forest models discriminating CKD patients at different groups from controls based on 100-fold Cross-Validation.
Subjects	100-fold Cross-Validation
	AUC（95%CI）	Average accuracy
Control vs Mild CKD
Gut microbiotas	0.711 (0.166-0.933)	0.637
Fecal metabolites	0.940 (0.833-1)	0.865
All	0.942 (0.750-1)	0.908
Common model	0.972 (0.739-1)	0.938
Controlvs Moderate CKD
Gut microbiotas	0.808 (0.635-0.936)	0.756
Fecal metabolites	0.967 (0.871-1)	0.902
All	0.927 (0.692-1)	0.846
Common model	0.924 (0.774-1)	0.889
Control vs ESRD
Gut microbiotas	0.845 (0.658-0.984)	0.781
Fecal metabolites	0.944 (0.889-1)	0.888
All	0.940 (0.789-1)	0.883
Common model	0.928 (0.758-1)	0.887
*CKD, chronic kidney disease; ESRD, end-stage renal disease; AUC, area under curve.
